# Supplementary material for: The pathogens of secondary infection in septic patients share a similar genotype to those that predominate in the gut
Source: Crit Care. 2022 Mar 24;26:68. doi: 10.1186/s13054-022-03943-z (PMC8944137; doi:10.1186/s13054-022-03943-z)
Supplement: Supplementary file 2 — Additional file 2. This file contains the detailed information of all septic patients. [file 13054_2022_3943_MOESM2_ESM.xlsx]

## Sheet: Sheet1
serial number	age	sex	diagnosis	prognosis（60 days）	primary infection sites	pathogens	antibiotic appliance	secondary infection time points	secondary infection sites	pathogens
A	79	male	Bloodstream infection, Intra-abdominal infection, Septic shock, MODS	survive	abdomen, bloodstream	escherichia coli	Meropenem, Levofloxacin, Linezolid, Tigecycline	D12	urinary system	Klebsiella pneumoniae
								D32	lung	stenotrophomonas maltophilia
								D34	bloodstream	Klebsiella pneumoniae
B	42	male	Severe community-acquired pneumonia, ARDS	survive	lung	NA	Moxifloxacin, Sulbactam and Cefoperazone, Tigecycline, Meropenem ,	D8	lung	Klebsiella pneumoniae
								D13	bloodstream	Klebsiella pneumoniae
								D16	lung	pseudomonas aeruginosa
								D29	urinary system	Klebsiella pneumoniae
C	85	male	Severe community-acquired pneumonia	non-survive	lung	NA	Meropenem , Caspofungin Acetate , Ganciclovir , SMZ, Moxifloxacin, Vancomycin Hydrochloride, Ceftazidime, Sulbactam and Cefoperazone, Tigecycline, Fosfomycin	D09	bloodstream	Klebsiella pneumoniae
								D14	lung	Klebsiella pneumoniae
D	66	male	Severe community-acquired pneumonia, Septic shock	non-survive	lung	NA	Moxifloxacin, SMZ, Ganciclovir , Fluconazole, Meropenem , Tigecycline, Sulbactam and Cefoperazone, Vancomycin Hydrochloride	D07	bloodstream	Klebsiella pneumoniae
								D07	lung	Klebsiella pneumoniae
E	63	male	Intra-abdominal infection, Acute kidney injury	non-survive	abdomen	NA	Meropenem , Fluconazole, Tigecycline	D24	abdomen	Enterococcus faecium
								D49	abdomen	Klebsiella pneumoniae
6	62	female	Severe community-acquired pneumonia	non-survive	lung	Haemophilus influenzae	Meropenem , Moxifloxacin, Vancomycin Hydrochloride, Voriconazole , Sulbactam and Cefoperazone, Tigecycline, Biapenem	D12	lung	Acinetobacter baumanii
7	39	male	Intestinal infection, Septic shock, MODS	non-survive	gut	escherichia coli	Meropenem , Moxifloxacin, Fosfomycin, Linezolid , Fluconazole,	D41	lung	Acinetobacter baumanii
								D52	lung	pseudomonas aeruginosa，Klebsiella pneumoniae
								D52	urinary system	Klebsiella pneumoniae
								D59	bloodstream	enterococcus faecium
8	48	male	Intra-abdominal infection, MODS	non-survive	abdomen	NA	Sulbactam and Cefoperazone, Vancomycin Hydrochloride, Meropenem , Linezolid , Vancomycin Hydrochloride, Tigecycline,	D8	bloodstream	Klebsiella pneumoniae
								D12	urinary system	Klebsiella pneumoniae
9	25	female	Intra-abdominal infection, Septic shock, MODS	survive	abdomen	NA	Ceftriaxone Sodium, Metronidazole, Moxifloxacin, Fluconazole	D12	urinary system	Klebsiella pneumoniae candida glabrata
10	52	male	Severe community-acquired pneumonia	survive	lung	NA	Moxifloxacin, SMZ	D13	lung	Klebsiella pneumoniae
11	55	male	Severe community-acquired pneumonia	survive	lung	NA	Moxifloxacin, Meropenem , Teicoplanin, Sulbactam and Cefoperazone, Aztreonam	D8	lung	Acinetobacter baumanii
12	75	female	Severe community-acquired pneumonia, Shock	non-survive	lung	NA	Moxifloxacin, Meropenem , Sulbactam and Cefoperazone	D19	urinary system	enterococcus faecium
13	21	female	Intra-abdominal infection, Shock, DIC	survive	abdomen	enterococcus	Meropenem , Piperacillin Sodium and Tazobactam Sodium , Teicoplanin, Meropenem	NA	NA	NA
14	48	male	Severe community-acquired pneumonia	survive	lung	Haemophilus influenzae	Moxifloxacin, Meropenem , Vancomycin Hydrochloride, Ceftazidime, Tigecycline, Sulbactam and Cefoperazone,	D11	urinary system	Acinetobacter baumanii
								D23	lung	stenotrophomonas maltophilia
15	49	female	Severe community-acquired pneumonia, Lung abscess	survive	lung	NA	Moxifloxacin, Linezolid , Meropenem	D19	urinary system	Acinetobacter baumanii
								D22	lung	stenotrophomonas maltophilia
								D36	lung	Acinetobacter joyoni
16	51	male	Severe community-acquired pneumonia	survive	lung	NA	Moxifloxacin, Cefepime, Meropenem	NA	NA	NA
17	66	female	Severe community-acquired pneumonia	non-survive	lung	NA	Biapenem, Moxifloxacin, Meropenem , Teicoplanin, Fluconazole, Sulbactam and Cefoperazone, Tigecycline	NA	NA	NA
18	37	female	Severe community-acquired pneumonia	survive	lung	streptococcus pneumoniae	Moxifloxacin, Meropenem , Linezolid	D10	urinary system	Klebsiella pneumoniae
19	84	female	Intra-abdominal infection	survive	abdomen	NA	Meropenem , Metronidazole, Moxifloxacin, Sulbactam and Cefoperazone	D28	urinary system	enterococcus faecium
20	53	male	Intra-abdominal infection, Acute kidney injury	survive	abdomen	NA	Meropenem , Sulbactam and Cefoperazone	NA	NA	NA
21	72	male	Severe community-acquired pneumonia, AECOPD, Septic shock	survive	lung	pseudomonas aeruginosa	Meropenem , Levofloxacin, Tigecycline, SMZ, Fosfomycin, Sulbactam and Cefoperazone	D15	lung	Klebsiella pneumoniae
22	52	female	Multiple trauma, Pneumonia	survive	lung	enterococcus	Meropenem , Levofloxacin, Tigecycline, Ceftazidime, Fluconazole, SMZ, Levofloxacin, Teicoplanin	D15	lung	stenotrophomonas maltophilia
23	48	male	Intra-abdominal infection	survive	abdomen	NA	Ceftriaxone Sodium, Ornidazole, Meropenem , Vancomycin Hydrochloride	NA	NA	NA
24	60	female	Severe community-acquired pneumonia, ARDS, DIC	survive	lung	NA	Meropenem , SMZ, Moxifloxacin, Doxycycline Hyclate Capsules	D9	lung	Acinetobacter baumanii
25	74	male	Intra-abdominal infection, MODS	survive	abdomen	NA	Meropenem , Cefepime	NA	NA	NA
26	62	female	Urinary tract infection, MODS	survive	urinary system	escherichia coli	Meropenem , Vancomycin Hydrochloride, Cefminox	NA	NA	NA
27	61	male	Pyogenic liver abscess, Urinary tract infection	survive	abdomen，urinary system	pseudomonas aeruginosa	Meropenem , Levofloxacin, Cefminox	NA	NA	NA
28	64	male	Intra-abdominal infection, MODS	survive	abdomen	NA	Levofloxacin, Cefepime, Cefaclor for Suspension	NA	NA	NA
29	65	male	Severe community-acquired pneumonia, ARDS, Septic shock	non-survive	lung	enterococcus	Meropenem , SMZ, Moxifloxacin, Caspofungin Acetate , Ceftazidime, Vancomycin Hydrochloride, Tigecycline, Meropenem , Fosfomycin	D5	lung	Klebsiella pneumoniae
								D14	bloodstream	Klebsiella pneumoniae
30	84	male	Severe community-acquired pneumonia	survive	lung	legionella	Meropenem , Moxifloxacin, Azithromycin	NA	NA	NA
31	71	female	Pyogenic liver abscess, Septic shock	survive	abdomen	klebsiella pneumoniae	Fluconazole, Meropenem	D7	bloodstream	Klebsiella pneumoniae
32	43	male	Severe community-acquired pneumonia	survive	abdomen	streptococcus pneumoniae	Sulbactam and Cefoperazone, Metronidazole, Cefepime,	NA	NA	NA
33	54	male	Hydrogen Sulfide Poisoning, Pneumonia, Bloodstream infection	survive	lung, bloodstream	staphylococcus aureus	Meropenem , Vancomycin Hydrochloride, Tigecycline, Sulbactam and Cefoperazone, Meropenem , Ceftazidime and Avibactam Sodium	D4	lung	Acinetobacter baumanii
								D5	urinary system	Klebsiella pneumoniae
34	57	male	Severe community-acquired pneumonia, Septic shock	non-survive	lung	legionella	Linezolid , Meropenem , Levofloxacin, Tigecycline, Azithromycin, Voriconazole , Doxycycline Hyclate Capsules, Moxifloxacin, Meropenem	D10	bloodstream	Acinetobacter baumanii
								D11	lung	Acinetobacter baumanii
