# Supplementary material for: The pathogens of secondary infection in septic patients share a similar genotype to those that predominate in the gut
Source: Crit Care. 2022 Mar 24;26:68. doi: 10.1186/s13054-022-03943-z (PMC8944137; doi:10.1186/s13054-022-03943-z)
Supplement: Supplementary file 3 — Additional file 3. Types and durations of antibiotic therapy of all septic patients. [file 13054_2022_3943_MOESM3_ESM.xlsx]

## Sheet: Sheet1
Type and duration of antibiotic therapies
Patient A	Antibiotic appliance	Start time	EnDay time	Duration
	Meropenem	Day1	Day13	13
	Levofloxacin	Day2	Day3	2
	Linezolid	Day9	Day14	5
	Fluconazole	Day12	Day26	15
	Tigecycline	Day13	Day30	18
	Fosfomycin	Day17	Day32	16
	Levofloxacin	Day30	Day33	4
	Tigecycline	Day33	Day43	11
	Sulbactam and Cefoperazone	Day33	Day34	2
	Fluconazole	Day33	Day34	2
	Fosfomycin	Day34	Day44	11
	Metronidazole	Day38	Day51	14
	Meropenem	Day43	Day51	9
Patient B	Moxifloxacin	Day1	Day3	3
	Sulbactam and Cefoperazone	Day3	Day9	7
	Tigecycline	Day9	Day15	7
	Meropenem	Day15	Day19	5
	Fluconazole	Day19	Day32	14
Patient C	Meropenem	Day1	Day7	7
	Ganciclovir	Day1	Day10	10
	Paediatric Compound Sulfamethoxazole Tablets	Day1	Day7	7
	Vancomycin Hydrochloride	Day4	Day10	7
	Ceftazidime	Day7	Day10	4
	Sulbactam and Cefoperazone	Day10	Day16	7
	Tigecycline	Day10	Day19	10
Patient D	Moxifloxacin	Day1	Day10	10
	Paediatric Compound Sulfamethoxazole Tablets	Day1	Day4	4
	Ganciclovir	Day1	Day14	14
	Fluconazole	Day3	Day17	15
	Meropenem	Day4	Day10	7
	Tigecycline	Day10	Day12	3
Patient E	Meropenem	Day1	Day19	19
	Fluconazole	Day10	Day17	8
	Tigecycline	Day13	Day19	7
	Ceftazidime	Day19	Day26	8
	Fluconazole	Day25	Day38	14
	Meropenem	Day26	Day28	3
	Linezolid	Day28	Day29	2
	Tigecycline	Day29	Day31	5
	Linezolid	Day31	Day40	10
	Meropenem	Day37	Day43	7
6	Meropenem	D1	Day7	7
	Moxifloxacin	D1	Day7	7
7	Meropenem	D2	Day7	6
	Moxifloxacin	D1	Day3	3
8	Sulbactam and Cefoperazone	D1	Day7	7
	Vancomycin Hydrochloride	D1	Day5	5
9	Ceftriaxone Sodium	D1	Day7	7
	Metronidazole	D1	Day7	7
10	Moxifloxacin	D1	Day7	7
	Paediatric Compound Sulfamethoxazole Tablets	D3	Day7	5
11	Moxifloxacin	D1	Day7	7
	Meropenem	D2	Day7	6
12	Moxifloxacin	D3	Day7	5
	Meropenem	D1	Day7	7
13	Meropenem	D1	Day7	7
	Piperacillin Sodium and Tazobactam Sodium	D4	Day7	4
14	Moxifloxacin	D1	Day7	7
	Meropenem	D1	Day7	7
15	Moxifloxacin	D1	Day7	7
	Linezolid	D5	Day7	3
16	Moxifloxacin	D1	Day7	7
	Cefepime	D1	Day7	7
17	Moxifloxacin	D1	Day7	7
	Biapenem	D2	Day7	6
18	Moxifloxacin	D1	Day7	7
	Meropenem	D1	Day7	7
19	Meropenem	D1	Day7	7
20	Meropenem	D1	Day7	7
21	Levofloxacin	D3	Day7	5
	Meropenem	D1	Day7	7
22	Levofloxacin	D1	Day3	3
	Meropenem	D1	Day7	7
	Tigecycline	D3	Day7	5
23	Ceftriaxone Sodium	D1	Day7	7
	Ornidazole	D1	Day7	7
24	Meropenem	D1	Day7	7
25	Meropenem	D1	Day7	7
	Cefepime	D7	Day7	1
26	Meropenem	D1	Day7	7
27	Meropenem	D1	Day6	6
	Levofloxacin	D1	Day7	7
28	Levofloxacin	D1	Day7	7
	Cefepime	D2	Day6	5
29	Meropenem	D1	Day4	4
	Paediatric Compound Sulfamethoxazole Tablets	D1	Day7	7
	Moxifloxacin	D1	Day4	4
	Caspofungin Acetate	D1	Day4	4
	Ceftazidime	D4	Day7	4
	Vancomycin Hydrochloride	D4	Day7	4
	Tigecycline	D7	Day7	1
30	Meropenem	D1	Day2	2
	Moxifloxacin	D1	Day7	7
31	Fluconazole	D1	Day7	7
	Meropenem	D1	Day5	5
32	Sulbactam and Cefoperazone	D1	Day7	7
33	Vancomycin Hydrochloride	D2	Day3	2
	Meropenem	D1	Day7	7
34	Linezolid	D1	Day3	3
	Meropenem	D2	Day3	2
	Levofloxacin	D3	Day7	5
